# Supplementary material for: A 3D-Printed Sole Design Bioinspired by Cat Paw Pad and Triply Periodic Minimal Surface for Improving Paratrooper Landing Protection
Source: Polymers (Basel). 2022 Aug 11;14(16):3270. doi: 10.3390/polym14163270 (PMC9412508; doi:10.3390/polym14163270)
Supplement: Supplementary file 1 [file polymers-14-03270-s001.zip]

Archive with 1 entries (1 files):
- polymers-1814789-supplementary.pdf
